# Supplementary material for: Development and validation of the body shape scale (BOSHAS) for assessing body shape perception in African populations
Source: BMC Public Health. 2020 Oct 16;20:1562. doi: 10.1186/s12889-020-09654-w (PMC7566052; doi:10.1186/s12889-020-09654-w)
Supplement: Supplementary file 1 — Additional file 1: Table S1. Frequencies of somatotype components in Cameroonians and Senegalese. This table presents the somatotype profiles in the sample used for the development of the BOSHAS. [file 12889_2020_9654_MOESM1_ESM.xlsx]

## Sheet: Feuil1
		Table S1. Frequencies of somatotype components in Cameroonians and Senegalese
		Female	Ectomorphy	Endomorphy	Mesomorphy	Central	p
		Cameroon	6.9% (2)	41.4% (12)	51.7% (15)	0
		Senegal	12% (6)	54% (27)	24% (12)	10% (5)	p=0.045
		Male	Ectomorphy	Endomorphy	Mesomorphy	Central
		Cameroon	5.9% (3)	5.9% (3)	88.2% (45)	0
		Senegal	25.8% (8)	3.2% (1)	61.3% (19)	9.7% (3)	p=0.003
