# Supplementary material for: Development and validation of the body shape scale (BOSHAS) for assessing body shape perception in African populations
Source: BMC Public Health. 2020 Oct 16;20:1562. doi: 10.1186/s12889-020-09654-w (PMC7566052; doi:10.1186/s12889-020-09654-w)
Supplement: Supplementary file 2 — Additional file 2: Table S2. Original culturally relevant questionnaire for the convergent validity of the BOSHAS. [file 12889_2020_9654_MOESM2_ESM.xlsx]

## Sheet: Feuil1
	Table S2. Original culturally relevant questionnaire for the convergent validity of the BOSHAS
	Main items of questionnaires	Questions
	Body weight self-satisfaction (variable 1)	“With regards to appearance, concerning your weight, do you feel: 1. too slim, 2. a bit too slim, 3. normal, 4. a bit too fat or 5. too fat?”
	Body self-assessment (variable 2)	“Which silhouette are you: wrestler, sturdy, potty, muscular, “muscular and thin” (for men), “slim-waist”, “Coca-Cola body”, coated, large-buttocks, sharp (for women), medium, slim, skinny, menu, big, other (for both)”
	Relationship with appearance (variable 3)	“With regards to aesthetics, what importance do you give to your appearance: 1. none, 2. slightly important, 3. moderate, 4. relatively important or 5. important?”
	Aesthetics (variable 4)	“Would you like to meet Western modern body norms or is your physical appearance not important for you?”
